# Supplementary material for: Pancracine, a Montanine-Type Amaryllidaceae Alkaloid, Inhibits Proliferation of A549 Lung Adenocarcinoma Cells and Induces Apoptotic Cell Death in MOLT-4 Leukemic Cells
Source: Int J Mol Sci. 2021 Jun 29;22(13):7014. doi: 10.3390/ijms22137014 (PMC8269071; doi:10.3390/ijms22137014)
Supplement: Supplementary file 1 [file ijms-22-07014-s001.zip]

Archive with 1 entries (1 files):
- ijms-1246773-supplementary.pdf
